# Supplementary material for: Genetic determinants of global developmental delay and intellectual disability in Ukrainian children
Source: J Neurodev Disord. 2024 Mar 27;16:13. doi: 10.1186/s11689-024-09528-x (PMC10967201; doi:10.1186/s11689-024-09528-x)
Supplement: Supplementary file 1 — Supplementary Material 1 [file 11689_2024_9528_MOESM1_ESM.xlsx]

## Sheet: Sheet1
A4GALT	M_017436.5
AAAS	NM_015665.5
AARS,	NM_001605.2
AARS2	NM_020745.3
AASS	NM_005763.3
ABAT	NM_020686.5
ABCA	NM_005502.3
ABCB11	NM_003742.2
ABCB4	NM_000443.3
ABCB7	NM_004299.4
ABCC2*	NM_000392.4
ABCC8	NM_000352.4
ABCD1	NM_000033.3
ABCD3	NM_002858.3
ABCD4	NM_005050.3
ABCG5	NM_022436.2
ABCG8	NM_022437.2
ABHD5	NM_016006.4
ACACA*	NM_198839.2
ACAD8	NM_014384.2
ACAD	NM_014049.4
ACADM	NM_000016.5
ACADS	NM_000017.3
ACADSB	NM_001609.3
ACADVL	NM_000018.3
ACAT1	NM_000019.3
ACBD5	NM_145698.4
ACER3	NM_018367.6
ACCO2	NM_001098.2
ACOX1	NM_004035.6
ACOX2	NM_003500.3
ACP5	NM_001111035.2
ACSF3	NM_174917.4
ACTA1	NM_001100.3
ACTA2	NM_001613.2
ACTB	NM_001101.3
ACTG1	NM_001614.3
ACY1	NM_000666.2
ADA	NM_000022.2
ADAR	NM_001111.4
ADCY3	NM_004036.4
ADCY5	NM_183357.2
ADD3	NM_016824.4
ADGRG1	NM_005682.6
ADK	NM_001123.3
ADNP	NM_015339.4
ADSL	NM_000026.2
ADSSL1	NM_199165.2
AFF4	NM_014423.3
AFG3L2	NM_006796.2
AGA	NM_000027.3
AGAP1	NM_014914.4
AGK	NM_018238.3
AGL	NM_000642.2
AGRN	NM_198576.3
AGXT	NM_000030.2
AHCY	NM_000687.3
AHDC1	NM_001029882.3
AHI1	NM_017651.4
AIFM1	NM_004208.3
AIMPT	NM_004757.3
AIMP2	NM_006303.3
AK2*	NM_001625.3
AKRIC4	NM_001818.3
AKRID1*	NM_005989.3
AKT2	NM_001626.5
AKT3	NM_005465.4
ALAD	NM_000031.5
ALAS2	NM_000032.4
ALDH18A1	NM_002860.3
ALDH3A2	NM_000382.2
ALDH4A1	NM_003748.3
ALDHSA1	NM_001080.3
ALDH6A1	NM_005589.3
ALDH7A1	NM_001182.4
ALDOA	NM_000034.3
ALDOB	NM_000035.3
ALG]	NM_019109.4
ALGI1	NM_001004127.2
ALGI2	NM_024105.3
ALG13	NM_001099922.2
ALGI4	NM_144988.3
ALG2	NM_033087.3
ALG3	NM_005787.5
ALG6	NM_013339.3
ALG3	NM_024079.4
ALG9	NM_024740.2
ALMS1	NM_015120.4
ALPL	NM_000478.5
ALS2	NM_020919.3
ALX1	NM_006982.2
ALX3	NM_006492.2
ALX4	NM_021926.3
AMACR	NM_014324.5
AMER1	NM_152424.3
AMH	NM_000479.4
AMHR2	NM_020547.2
AMN*	NM_030943.3
AMPD1	NM_000036.2
AMPD2	NM_001257360.1
AMT	NM_000481.3
ANK3	NM_020987.4
ANKRD11	NM_013275.5
ANKS6	NM_173551.4
ANO3	NM_031418.2
ANO5	NM_213599.2
ANOS1	NM_000216.2
AP1S1	NM_001283.3
AP1S2	NM_003916.4
AP2M1	NM_004068.3
AP3B2	NM_004644.4
AP4B1	NM_006594.3
APAE1	NM_007347.4
AP4M1	NM_004722.3
AP4S1	NM_007077.4
APSZ1	NM_014855.2
APC2	NM_005883.2
APOPTI	NM_032374.4
APP.	NM_000484.3
APPLI	NM_012096.2
APRT	NM_000485.2
APTX	NM_175073.2
AR*	NM_000044.3
ARCN1	NM_001655.4
ARFGEF2	NM_006420.2
ARG1	NM_000045.3
ARHGAP31	NM_020754.3
ARHGEF15	NM_173728.3
ARHGEF9	NM_015185.2;NM_001173479.1
ARID1A	NM_006015.4
ARID1B	NM_020732.3
ARL13B	NM_182896.2
ARLE	NM_177976.2
ARL6IP1	NM_015161.2
ARNT2	NM_014862.3
ARSA	NM_000487.5
ARSB	NM_000046.3
ARX*	NM_139058.2
ASAH1	NM_177924.3
ASL	NM_000048.3
ASNS	NM_133436.3
ASPA	NM_000049.2
ASPM	NM_018136.4
ASS1	NM_000050.4
ASXL1	NM_015338.5
ASXL2	NM_018263.4
ATADT	NM_001321967.1
ATIC	NM_004044.6
ATL	NM_015915.4
ATM*	NM_000051.3
ATP13A2	NM_022089.3
ATPIA1*	NM_000701.7
ATPIA2	NM_000702.3
ATPIA3	NM_152296.4
ATP2A1	NM_173201.3
ATP2A2	NM_001681.3
ATP5A1	NM_001001937.1
ATP5D	NM_001001975.1
ATP5E	NM_006886.3
ATP6AP1	NM_001183.5
ATP6AP2	NM_005765.2
ATP6VOA2	NM_012463.3
ATP6V1A	NM_001690.3
ATP6V1E1	NM_001696.3
ATP7A	NM_000052.6
ATP7B	NM_000053.3
ATP8A2	NM_016529.5
ATP8B1*	NM_005603.4
ATPAF2	NM_145691.3
ATRN	NM_139321.2
ATRX	NM_000489.4
AUH	NM_001698.2
AUTS2*	NM_015570.3
AXL	NM_021913.4
B3GALNT2	NM_152490.4
B3GALT6	NM_080605.3
B3GAT3	NM_012200.3
B3GLCT	NM_194318.3
B4GALNT1	NM_001478.4
B4GALT1	NM_001497.3
B4GALT7	NM_007255.2
B4GAT1	NM_006876.2
B9D1	NM_015681.3
B9D2	NM_030578.3
BAAT	NM_001701.3
BAG3	NM_004281.3
BBIP1	NM_001195306.1
BBS1	NM_024649.4
BBS10	NM_024685.3
BBS12	NM_152618.2
BBS2	NM_031885.3
BBS4	NM_033028.4
BBS5	NM_152384.2
BBS7	NM_176824.2
BBS9*	NM_198428.2
BCAP31	NM_001139441.1
BCAT2	NM_001190.3
BCKDHA	NM_000709.3
BCKDHB	NM_183050.2
BCKDK	NM_005881.3
BCL11B	NM_138576.3
BCOR	NM_017745.5
BCS1L	NM_004328.4
BDNF	NM_170735.5
BICD2	NM_001003800.1
BIN1	NM_139343.2
BLK	NM_001715.2
BLVRA	NM_000712.3
BMP4	NM_001202.3
BOLA3	NM_212552.2
BPTF*	NM_004459.6
BRAF	NM_004333.4
BRAT1	NM_152743.3
BRD4	NM_058243.2
BRWD3*	NM_153252.4
BSCL2	NM_032667.6
BSND	NM_057176.2
BTD	NM_000060.3
C12orf57	NM_138425.3
Cl2orf65	NM_152269.4
C190rf12	NM_001031726.3
C190rf70	NM_205767.2
C1GALT1C1	NM_001011551.2
C1QBP	NM_001212.3
C2CD3	NM_015531.5;NM_0012865771
C8orf37	NM_177965.3
CA5A	NM_001739.1
CACNA1A*	NM_001127221.1
CACNA1B*	NM_000718.3
CACNA1C*	NM_000719.6;NM_001129840.1
CACNA1D.	M_000720.3
CACNA1E	NM_000721.3
CACNA1G*	NM_018896.4
CACNA1H	NM_021098.2
CACNA1S,	NM_000069.2
CACNA2D2	NM_006030.3
CAD	NM_004341.4
CAMK2B	NM_001220.4
CAMTA1	NM_015215.3
CANT1	NM_138793.3
CAPN1	NM_001198868.1
CAPN3	NM_000070.2
CARS2	NM_024537.3
CASK	NM_003688.3
CASQ1	NM_001231.4
CASR	NM_000388.3
CAV3	NM_033337.2
CBL	M_005188.3
CBS	NM_000071.2
CBX2	NM_005189.2
CC2D2A	NM_001080522.2
CCBC115	NM_032357.3
CCDC141	NM_173648.3
CCDC78	NM_001031737.2
CCDC88A	NM_001135597.1
CCDC88C	NM_001080414.3
CCM2	NM_031443.3
CCND2	NM_001759.3
CCNQ	NM_152274.3
CCT5	NM_012073.4
CD320	NM_016579.3
CDAN1	NM_138477.2
CPC42	NM_001791.3
CDK13*	NM_003718.4
CDK5	NM_004935.3
CDKL5	NM_003159.2
CDKN1C	NM_000076.2
CDON	NM_016952.4
CEP104	NM_014704.3
CEP120	NM_153223.3
CEP164	NM_014956.4
CEPI9	NM_032898.4
CEP290	NM_025114.3
CEP41	NM_018718.2
CEP89	NM_032816.4
CERS1	NM_021267.4
CFL2	NM_021914.7
CFTR*	NM_000492.3
CHAT	NM_020549.4
CHCHD10	NM_213720.2
CHCHD2	NM_016139.2
CHD2	NM_001271.3
CHD4	NM_001273.3
CHD7	NM_017780.3
CHD8	NM_001170629.1
CHIT1	NM_003465.2
CHKB	NM_005198.4
CHMP1A	NM_002768.4
CHMP2B	NM_014043.3
CHRNA1	NM_000079.3
CHRNA2	NM_000742.3
CHRNA4	NM_000744.6
CHRNB1	NM_000747.2
CHRNB2	NM_000748.2
CHRND	NM_000751.2
CHRNE	NM_000080.3
CHST14	NM_130468.3
CHST3	NM_004273.4
CHST6	NM_021615.4
CHSY1	NM_014918.4
CIT	NM_001206999.1
CIZ1	NM_012127.2
CKAP2L	NM_152515.4
CLCN1	NM_000083.2
CLCN2	NM_004366.5
CLCN4	NM_001830.3
CLCN5	NM_000084.4
CLCN6	NM_001286.3
CLCN7	NM_001287.5
CLCNKB*	NM_000085.4
CLDN1	NM_021101.4
CLDN16	NM_006580.3
CLDN19	NM_148960.2
CLN3	NM_001042432.1
CLN5	NM_006493.2
CLN6	NM_017882.2
CLN8	NM_018941.3
CLP1	NM_006831.2
CLPB	NM_030813.5
CLPP	NM_006012.2
CLPX	NM_006660.4
CLTC	NM_001288653.1
CNNM2	NM_017649.4
CNOT1	NM_001265612.1
CNOT3	NM_014516.3
CNTN1	NM_001843.3
CNTN2	NM_005076.3
CNTNAP1	NM_003632.2
CNTNAP2	NM_014141.5
COA3	NM_001040431.2
COA5	NM_001008215.2
COA6	NM_001012985.2
COA7	NM_023077.2
COASY	NM_025233.6
COG1	NM_018714.2
COG2	NM_007357.2
COG4	NM_015386.2
COG5	NM_006348.3
COG6	NM_020751.2
COG7	NM_153603.3
COG8	NM_032382.4
COL12A1	NM 004370.5
COL13A1	NM_001130103.1
COL18A1	NM_130445.3;NM_030582.3
COL3A1*	NM_000090.3
COL4A1	NM 001845.5
COL4A2*	NM_001846.3
COL6A1	NM_001848.2
COL4A2*	NM_001846.3
COL6A1	NM_001848.2
COL6A2	NM_001849.3
COL6A3	NM_004369.3
COLGALT1	NM_024656.3
COLQ	NM_005677.3
COPA	NM_004371.3
COPB2	NM 004766.2
COQ2	NM_015697.7
COQ4	NM_016035.4
COQ6	NM_182476.2
COQ7	NM 016138.4
COQ8A	NM_020247.4
COQ8B	NM_024876.3
COQ9	NM_020312.3
COX10*	NM_001303.3
COX14	NM_032901.3
COX15	NM 004376.6
COX20	NM_198076.5
COX412	NM_032609.2
COX6A1	NM_004373.3
COX6B1	NM 001863.4
COX7B	NM_001866.2
COX8A	NM_004074.2
CPC42	NM_024876.3
CPE	NM_020312.3
CPLANE1	NM_001303.3
CPLX1	NM_032901.3
CPOX	NM 004376.6
CPS1	NM_198076.5
CPT1C	NM_032609.2
CPT2	NM_004373.3
CRADD	NM 001863.4
CRAT	NM_001866.2
CREBBP	NM_004074.2
CRIPT	NM_000096.3
CRLF1	NM_001873.3
CRYAB	NM_023073.3
CSF1R	NM_006651.3
CSGALNACT1	NM_000097.5
CSPP1	NM 001875.4
CSTB*	NM_001136052.2
CTBP1	NM_001328.2
CTC1	NM_025099.5
CTDP1*	NM_004715.4
CTNNB1	NM 001904.3
CTNS	NM_004937.2
CTSA	NM_000308.3
CTSD	NM_001909.4
CTSF	NM 003793 3
CTSK	NM_000396.3
CUBN	NM_001081.3
CUL3	NM_003590.4
CUL4B	NM_003588.3
CYB5A	NM_001914.3
CYB5R3	NM_000398.6
CYC1	NM_001916.4
CYCS	NM_018947.5
CYFIP2	NM_001037333.2
CYP11A1	NM_000781.2
CYP11B1	NM_000497.3
CYP17A1	NM 000102.3
CYP19A1	NM_031226.2
CYP27A1	NM 000784.3
CYP27B1	NM_000785.3
CYP2U1	NM_024514.4
CYP2R1	NM_024514.4
CYP2U1	NM_183075.2
CYP7A1	NM 000780.3
CYP7B1	NM_004820.3
D2HGDH	NM_152783.4
DAG1	NM 153603.3
DARS	NM_032382.4
DARS2	NM 004370.5
DBH	NM_001130103.1
DBT	NM_130445.3;NM_030582.3
DCAF17	NM_000090.3
DCDC2	NM 001845.5
DCHS1	NM_001846.3
DCTN1	NM_001848.2
DCX	NM_001849.3
DDC*	NM_004369.3
DDHD1	NM_024656.3
DDHD2	NM_005677.3
DDOST	NM_004371.3
DDX3X*	NM 004766.2
DEAF1	NM_015697.7
DEGS1	NM_016035.4
DENNDSA*	NM_182476.2
DEPDCS	NM 016138.4
DES	NM_020247.4
DGKZ	NM_024876.3
DGUOK	NM_020312.3
DHCR24	NM_001303.3
DHCR7	NM_032901.3
DHDDS	NM 004376.6
DHFR	NM_198076.5
DHH	NM_032609.2
DHODH	NM_004373.3
DHTKD1	NM 001863.4
DHX37	NM_001866.2
DIAPH1	NM_004074.2
DISP1	NM_000096.3
DLAT	NM_001873.3
DLD	NM_023073.3
DLL1	NM_006651.3
DLL4	NM_000097.5
DMD	NM 001875.4
DMP1	NM_001876.3
DMRT1	NM_001136052.2
DMXL2*	NM_001174116.1
DNA2	NM_001080449.2
DNAJB6	NM_058246.3
DNAJC12	NM_021800.2
DNAJC19	NM_145261.3
DNAJC5	NM_025219.2
DNAJC6*	NM_001256864.1
DNM1	NM_004408.3
DNM1L	NM_012062.4
DNM2	NM_001005360.2
DNMT1	NM_001130823.1
DNMT3A	NM_175629.2
DOCK6	NM_020812.3
DOCK7	NM_001271999.1
DOK7 NM_173660.4	NM_173660.4
DOLK NM_014908.3	NM_014908.3
DONSON NM_017613.3	NM_017613.3
DPAGT1 NM_001382.3	NM_001382.3
DPF2 NM_006268.4	NM_006268.4
DPM1 NM_003859.1	NM_003859.1
DPM2 NM_003863.3	NM_003863.3
DPM3 NM_153741.1	NM_153741.1
DPYS NM_001385.2	NM_001385.2
DSE NM_013352.3	NM_013352.3
DUSP6 NM_001946.3	NM_001946.3
DYNC1H1 NM_001376.4	NM_001376.4
DYRK1A NM_001396.3	NM_001396.3
DYRK1B	NM_004714.2
DYSF	NM_003494.3
EARS2	NM_001083614.1
ECHS1	NM_004092.3
EDN1	NM_001955.4
EDNRA	NM_001957.3
EDNRB	NM_000115.3
EEF1A2	NM_001958.3
EEF2	NM_001961.3
EFNB1	NM_004429.4
EFTUD2	NM_004247.3
EGF	NM_001963.5
EHMT1	NM_024757.4
EIF2AK1*	NM_014413.3
EIF2AK2	NM_001135651.2
EIF2AK3	NM_004836.6
EIF2B1	NM_001414.3
EIF2B2	NM_014239.3
EIF2B3	NM_020365.4
EIF2B4	NM_015636.3
EIF2B5	NM_003907.2
ELAC2	NM_018127.6
ELOVL1	NM_001256399.1
ELOVL4	NM_022726.3
ELOVL5	NM_021814.4
EMC1	NM_015047.2
EMD	NM_000117.2
EML1	NM_004434.2
ENO3	NM_053013.3
ENPP1*	NM_006208.2
ENTPD1	NM_001776.5
EOGT	NM_173654.2
EP300	NM_001429.3
EPG5	NM_020964.2
EPHA4	NM_004438.4
EPM2A	NM_005670.3
EPRS	NM_004446.2
ERCC1	NM_202001.2
ERCC2	NM_000400.3
ERCC3	NM_000122.1
ERCC6	NM_000124.3
ERCC8	NM_000082.3
ERLIN1	NM_006459.3
ERLIN2	NM_007175.6
ERMARD	NM_018341.2
ESCO2	NM_001017420.2
ESR2	NM_001437.2
ETFA	NM_000126.3
ETFB	NM_001985.2
ETFDH	NM_004453.3
ETHE1	NM_014297.3
EVC	NM_153717.2
EVC2	NM_147127.4
EXOSC2	NM_014285.6
EXOSC3	NM_016042.3
EXOSC8	NM_181503.2
EXOSC9	NM_001034194.1
EXT1	NM_000127.2
EXT2	NM_207122.1
EXTL3	NM_001440.3
EZH2*	NM_004456.4
FA2H	NM_024306.4
FAH*	NM_000137.2
FAM111A	NM_022074.3
FAM126A	NM_032581.3
FAM20C	NM_020223.3
FAR1	NM_032228.5
FARS2	NM_006567.3
FARSB	NM_005687.4
FASN*	NM_004104.4
FASTKD2	NM_014929.3
FAT2	NM_001447.2
FAT4	NM_024582.4
FBN3	NM_032447.4
FBP1	NM_000507.3
FBXL4	NM_012160.4
FBXO11	NM_001190274.1
FBXO7	NM_012179.3
FDX2	NM_001031734.3
FECH	NM_000140.3
FEZF1	NM_001024613.3
FGD1	NM_004463.2
FGF12*	NM_021032.4
FGF14	NM_004115.3
FGF17	NM_003867.3
FGF23	NM_020638.2
FGF8	NM_033163.3
FGFR1	NM_023110.2
FGFRL1	NM_001004356.2
FH*	NM_000143.3
FHLI	NM_001449.4
FIG4	NM_014845.5
FKBP14	NM_017946.3
FKRP	NM_024301.4
FKTN	NM_001079802.1
FLADI	NM 025207.4
FLNA	NM 001456.3
FLNC*	NM 001458 4
FLRT3	NM 198391 2
FLVCR2	NM 017791 2
I FOLR1 I	NM 016725 2
FOXA2	NM_021784.4
FOXCI	NM_001453.2
FOXG1	NM_005249.4
FOXH1	NM_003923.2
FOXP1	NM_032682.5
FOXP3	NM 014009.3
FOXRED1	NM 017547 3
FRAS1	NM 025074.6
FREM2	NM 207361 5
FRRSIL	NM 0143342
FSHB	NM 0005102
FTCD	NM_006657.2
FTL	NM 000146.3
FUCA1	NM 000147 4
FUK	NM 145059.2
FUT8	NM 1781552
FXYD2	NM 001680 4
G6PC	NM 000151.3
G6PC3	NM 138387 2
G6PD	NM 001042351.2
GAA	NM 000152 2
GABBR2	NM 005458.7
GARPA1	NM 000806 .5
GABRA2	NM 001330690.1
GABR81	NM 000812.3
GABRB2	NM 0219112
GABRB3	NM 000814 5
GABRD	NM 000815 4
GABRG2	NM_000816.3
GADI	NM_000817.2
GALC*	NM_000153.3
GALE	NM_000403.3
GALK1	NM_000154.1
GALM*	NM_138801.2
GALNS	NM 000512.4
GALNT3	NM 004482.3
GALT	NM 000155.3
GAMT	NM 000156 5
GAN	NM 022041.3
GANAB	NM_198335.3
GARS	NM_002047.2
GAS1	NM 002048.2
GATA1	NM_002049.3
GATA4	NM 002052.3
GATA6	NM_005257.5
GATAD2B	NM_020699.3
GATM	NM_001482.2
GBA*	NM_001005741.2
GBA2	NM_020944.2
GBE1	NM_000158.3
GCDH	NM_000159.3
GCGR	NM 000160.4
GCHI	NM 000161.2
GCK	NM 000162.3
GCLC	NM 001498 3
GDAP1	NM 018972 2
GFAP	NM 002055.4-NM 001131019.2
GFER	NM 005262.2
GFM1	NM 024996 5
GEM2	NM 032380.4
GEPTI*	NM 001244710.1
GHI*	NM 000515 A
GHR*	NM 000162 A
GIE	NM 005142.2
GJA1	NM 000165.4
GJB1	NM 000166 5
GIC2	NM 020435 3
GLA	NM_000169.2
GLB1	NM_000404.2
GLDC	NM_000170.2
GLI2	NM_005270.4
GLIS3	NM_152629.3
GLRA1	NM 000171.3
GLRB	NM 000821 4
GLRX5	NM_016417.2
GLUDI	NM 005271.4
GLUL	NM_002065.6
GLYCTK	NM 145262.3
GM2A	NM_000405.4
GMNN	NM_015895.4
GMPPA	NM 205847.2
GMPPB	NM_021971.2
GNA13	NM_006496.3
GNAL	NM 001142339.2
GNAO1	NM_020988.2
GNAS	NM 000516 5
GNB1	NM_002074.4
GNE	NM_001128227.2
GNMT	NM_018960.5
GNPTAB	NM_024312.4
GNPTG	NM 032520.4
GNRH1	NM 000825.3
GNRHR	NM 000406.2
GNS	NM 002076.3
GORAB	NM 152281 2
GOSR2	NM 004287 3
GOT2	NM 002080 2
GPAA1	NM 003801.3
GPC3*	NM 004484.3
GPHN	NM 020806.4
GPR101	NM 054021.1
GPR88	NM 022049.2
GPSM2	NM_013296.4
GRHL3	NM 198174 2
GRHPR	NM 012203.1
GRIA3	NM 000828 4
GRID2	NM_001510.3
GRIN1	NM 007327.3
GRIN2A	NM_000833.4
GRIN2B	NM_000834.3
GRIN2D	NM 000836.2
GRM1*	NM_001278064.1
GRM7	NM_000844.3
GRN	NM_002087.3
GSS	NM_000178.2
GTF2H5	NM_207118.2
GTPBP2	NM_019096.4
GTPBP3	NM 1336443
GUF1	NM_021927.2
GUSB	NM 000181.3
CYG1	NM 004130.3
GYG2	NM_003918.2
GYS1	NM_002103.4
GYS2	NM_021957.3
H6PD	NM_004285.3
HACD1	NM_014241.3
HACE1	NM_020771.3
HADH	NM_005327.4
HADHA	NM_000182.4
HADHB	NM_000183.2
HARS	NM_002109.5
HARS2	NM_012208.3
HCCS	NM 005333.4
HCFC1	NM_005334.2
HCN1	NM_021072.3
HDAC8	NM_018486.2
HEPACAM	NM_152722.4
HERC1	NM_003922.3
HESX1	NM_003865.2
HEXA	NM 000520.4
HEXB	NM_000521.3
HGD	NM_000187.3
HGSNAT	NM_152419.2
HHAT*	NM_018194.5
HIBCH	NM 014362.3
HIKESHI	NM_016401.3
HIVEP2	NM_006734.3
HK1	NM 000188.2
HLCS	NM_000411.6
HMBS	NM 000190.3
HMGCL	NM_000191.2
HMGCS2	NM_005518.3
HNF1A	NM_000545.5
HNF1B	NM_000458.3
HNF4A	NM_175914.4
HNRNPA2B1	NM_031243.2
HNRNPDL	NM_031372.3
HNRNPK	NM_002140.4
HNRNPU	NM_031844.2
HOGA1	NM 138413 3
HOXA13	NM_000522.4
HPCA	NM_002143.2
HPD	NM_002150.2
HPRT1	NM_000194.2
HRAS	NM_005343.2
HS6ST1	NM_004807.2
HSD17B10	NM_004493.2
HSD17B3	NM_000197.1
HSD17B4	NM_000414.3
HSD3B2	NM_000198.3
HSD3B7	NM_025193.3
HSPD1	NM 002156.4
HTRA1	NM_002775.4
HTRA2	NM_013247.4
HUWE1	NM_031407.6
HYAL1	NM_153281.1
IARS	NM_002161.5
lARS2	NM_018060.3
IBA57	NM_001010867.3
IDH2	NM_002168.3
IDH3A	NM_005530.2
IDH3B	NM_006899.4
IDS*	NM 000202.6
IDUA	NM_000203.4
IER3IP1	NM_016097.4
IFIH1	NM_022168.3
IFT172	NM 015662.2
IFT27	NM_006860.4
IFT74	NM 001099222.1
IGF1R	NM_000875.4
IGSF10	NM_178822.4
IL17RD	NM_017563.4
IL1RAPL1	NM_014271.3
IMPDH1	NM_000883.3
INPP5E	NM_019892.4
INS	NM_000207.2
INSR	NM_000208.3
INVS	NM_014425.3
IQSEC2	NM 001111125.2
IREB2	NM_004136.3
IRF6	NM_006147.3
IRX5	NM_005853.5
ISCA1	NM_030940.3
ISCA2	NM_194279.3
ISCU	NM_213595.3
ISPD	NM_001101426.3
ITCH	NM_031483.6
ITGA7	NM_002206.2
ITM2B	NM_021999.4
ITPA	NM_033453.3
ITPRI	NM 002222.5
IVD	NM_002225.3
JAG1	NM_000214.2
JAGN1	NM_032492.3
JAM3	NM_032801.4
JMJD1C	NM_032776.2
KANK1*	NM_015158.3
KANSL1*	NM_001193466.1
KARS	NM_001130089.1
KAT6A	NM_006766.4
KAT6B	NM_012330.3
KATNB1	NM_005886.2
KBTBD13	NM_001101362.2
KCNA1	NM_000217.2
KCNA2	NM 004974.3
KCNB1	NM_004975.2
KCNC1	NM_001112741.1
KCNC3*	NM_004977.2
KCND2	NM_012281.2
KCNH1	NM 172362.2
KCNH2	NM_000238.3
KCNH5	NM_139318.4
KCNJ10	NM 002241.4
KCNJ11	NM 000525 3
KCNJ2	NM 000891.2
KCNJ6	NM 002240.4
KCNK4	NM_001317090.1
KCNMA1	NM 002247.3
KCNQ2	NM 172107.2
KCNQ3	NM_004519.3
KCNQ5	NM 001160133.1
KCNT1	NM 020822.2
KCTD17	NM_001282684.1
KCTD7	NM 153033.4
KDMIA	NM 001009999.2
KDM5C	NM 004187 3
KDM6A*	NM 021140 3
KIAA0556	NM 015202.2
KIAA0586	NM 001244189.1
KIAA0753	NM_014804.2
KIAA1161	NM 020702.4
KIDINS220	NM 020738.2
KIF11	NM 001522 2
KIF12	NM 138424.1
KIFIA	NM 004321.6
KIF18P	NM 015634.2
KIF1C	NM 006612.5
KIF2A	NM 001098511.2
KIF5A	NM_01984.2
KIF7	NM 198525.2
KISS1	NM 002256.2
KISS1R	NM 22551.4
KL	NM_004795.3
KLB	NM 175737.3
KLF11	NM_003597.4
KLHL40	NM_152393.3
KLHL41	NM_006063.2
KLHL7	NM 001031710.2
KMT2A	NM 001197104.1
KMT2B	NM_014727.2
KMT2C*	NM_170606.2
KMT2D	NM 003482.3
KMT2E*	NM 182931.2
KPNA7	NM_001145715.1
KRAS	NM 004985.4
KRIT1	NM_194456.1
KSR2	NM 173598.4
L1CAM	NM 000425.4
L2HGDH	NM_024884.2
LAGE3	NM 006014.4
LAMA1	NM 005559.3
LAMA2	NM 000426.3
LAMB1	NM 002291.2
LAMC3	NM 006059 3
LAMP2	NM 002294.2
LARGE1	NM 004737 4
LARS	NM 020117.10
LARS2	NM 015340.3
LDB3	NM_001080116.1;NM_001171610.1-NM 007078.3
LDHA	NM 005566.3
LEP	NM 000230 2
LEPR	NM 02202 5
LETM1	NM 012318.2
LFNG	NM 001040167.1
LGI1	NM 005097.2
LHB*	NM 000894.2
LHCGR	NM 000233.3
LHX3	NM 014564.4
LHX4	NM 033343.3
LIAS	NM 006859.3
LIPA	NM_000235.3
LIPT1	NM_145199.2
LIPT2	NM_001144869.2
LMBRD1	NM_018368.3
LMNA	NM 170707.3
LMNB1	NM_005573.3
LMNB2	NM 032737.3
LMOD3	NM_198271.4
LONP1	NM 004793.3
LPIN1	NM 145693.2
LRPPRC	NM 004525.2
LRRK2	NM_133259.3
LSR	NM 198578 3
LYRMA	NM_205834.3
LYRM7	NM 020408.5
LYST	NM 181705.3
LZTFL1	NM_000081.3
LZTR1	NM 020347.3
MACF1*	NM 006767.3
MAG	NM_012090.5
MAGEL2	NM 002361.3
MAGT1	NM 019066.4
MAMLD1	NM 032121.5
MAM1B1	NM 005491.4
MAM2B1	NM 016219.4
MANBA	NM 000528.3
MAOA	NM 005908 3
MAP2K1	NM 000240.3
MAP2K2	NM 002755.3
MAP3K1	NM 030662.3
MAP3K20	NM 005921.1
MAPT	NM 016653 2
MARS2	NM 005910 5
MAST1	NM 138395 3
MAT1A	NM 014975 2
MATR3	NM 199189 2
MBDS	NM 018228 4
MBTPS1	NM 003791.3
MC3R	NM_019888.3
MC4R	NM_005912.2
MCCC1	NM_020166.4
MCCC2	NM_022132.4
MCEE	NM 032601.3
MCOLN1	NM_020533.2
MDH2	NM_005918.3
MECP2	NM_004992.3 NM _00111079.21
MECR	NM_016011.3
MED12	NM_005120.2
MED13L	NM 015335.4
MED17	NM_004268.4
MED25	NM_030973.3
MEF2C	NM_002397.4
MEGF10	NM_032446.2
MEGF8*	NM 001410.2
MFF*	NM_020194.5
MFN2	NM_014874.3
MFSD2A	NM 001136493.2
MFSD8	NM_152778.2
MGAT2	NM_002408.3
MGME1	NM_052865.3
MGP	NM_000900.3
MICALI	NM_001286613.1
MICU1	NM_006077.3
MID1*	NM_000381.3
MIPEP	NM_005932.3
MKKS	NM_018848.3
MKS1	NM_017777.3
MLC1	NM_015166.3
MLYCD	NM_012213.2
MMAA	NM_172250.2
MMAB	NM_052845.3
MMACHC	NM_015506.2
MMADHC	NM_015702.2
MMP14	NM_004995.3
MNX1	NM_005515.3
MOCOS	NM_017947.2
MOCS1	NM_001358530.2
MOCS2A	NM_176806.3
MOCS2B	NM_004531.4
MOCS3	NM_014484.4
MOGS	NM_006302.2
MORC2	NM_001303256.2
MPC1	NM_016098.3
MPDU1	NM_004870.3
MPI	NM 002435.2
MPLKIP	NM_138701.3
MPV17	NM_002437.4
MPZ	NM_000530.6
MRAP2	NM_138409.2
MRE11	NM 005591.3
MRPL12	NM_002949.3
MRPL3	NM_007208.3
MRPL40	NM 003776.3
MRPL44	NM_022915.3
MRPS14	NM 022100.2
MRPS16	NM_016065.3
MRPS2	NM_016034.4
MRPS22	NM_020191.2
MRPS23	NM_016070.3
MRPS34	NM_001300900.1
MRPS7	NM_015971.3
MSMO1	NM_006745.4
MSTO1*	NM 018116.3
MTFMT	NM_139242.3
MTHFD1	NM_005956.3
MTHFR*	NM 005957.4
MTHFS	NM_006441.3
MTM1	NM_000252.2
MTO1	NM_012123.3
MTOR	NM_004958.3
MTPAP	NM 018109.3
MTR	NM_000254.2
MTRR	NM_002454.2
MTTP	NM_000253.3
MUSK	NM_005592.3
MUT	NM 000255.3
MVK	NM_000431.3
MYH2	NM_017534.5
MYH3	NM 002470 3
MYH7	NM_000257.3
MYL2	NM 000432.3
MYO18B	NM_032608.6
MYO5B	NM_001080467.2
MYOT	NM_006790.2
MYPN	NM_032578.3
NAA10	NM_003491.3
NAA15	NM_057175.3
NAA35*	NM_024635.3
NACC1	NM 052876 3
NADK2	NM_001085411.2
NAGA	NM_000262.2
NAGLU	NM 000263 3
NAGS	NM_153006.2
NALCN*	NM_052867.2
NANS	NM_018946.3
NARS2*	NM_024678.5
NAXD	NM 018210.3
NAXE	NM_144772.2
NBAS	NM_015909.3
NDE1	NM_001143979.1
NDP	NM_000266.3
NDRG1	NM 006096.3
NDUFA1	NM_004541.3
NDUFA10	NM_004544.3
NDUFA11	NM 175614.4
NDUFA12	NM_018838.4
NDUFA13	NM_015965.6
NDUFA2	NM_002488.4
NDUFA4	NM_002489.3
NDUFA6	NM_002490.4
NDUFA9	NM 005002.4
NDUFAF1	NM_016013.3
NDUFAF2	NM 174889.4
NDUFAF3	NM_199069.1
NDUFAF4	NM_014165.3
NDUFAF5	NM_024120.4
NDUFAF6	NM_152416.3
NDUFAF7	NM_001083946.1
NDUFB10	NM_004548.2
NDUFB11*	NM_019056.6
NDUFB3	NM_002491.2
NDUFB8	NM_005004.3
NDUFB9	NM_005005.2
NDUFS1	NM_005006.6
NDUFS2	NM_004550.4
NDUFS3	NM_004551.2
NDUFS4	NM_002495.3
NDUFS6	NM_004553.4
NDUFS7	NM_024407.4
NDUFS8	NM 002496 3
NDUFV1	NM_007103.3
NDUFV2	NM_021074.4
NEB*	NM_001271208.1
NECAP1	NM_015509.3
NEDD4L	NM_015277.5
NEK1	NM_012224.2
NEK8	NM_178170.2
NEU1	NM_000434.3
NEUROD1	NM_002500.4
NEUROG3	NM_020999.3
NEXMIF	NM_001008537.2
NF1*	NM_000267.3
NF2	NM_000268.3
NFE2L2	NM_006164,4
NFIA*	NM_005595.4
NFIX	NM_001271043.2
NFS1	NM_021100.4
NFU1	NM_001002755.2
NGLY1	NM_018297.3
NHLRC1	NM_198586.2
NHS	NM_198270.3
NIPA1	NM 144599.4
NIPBL*	NM_133433.3
NKX2-1	NM_001079668.2
NKX2-2	NM_002509.3
NKX6-2	NM_177400.2
NLGN2	NM 020795.3
NNT	NM_012343.3
NODAL	NM_018055.4
NONO	NM 001145408.1
NOTCH1	NM_017617.3
NOTCH2*	NM_024408.3
NOTCH3	NM_000435.2
NPC1	NM_000271.4
NPC2	NM_006432.3
NPHP1	NM_000272.3
NPHP3	NM_153240.4
NPHP4	NM_015102.4
NPRL3	NM_001077350.2
NPY	NM_000905.3
NR0B1	NM 000475.4
NR0B2	NM_021969.2
NR1H4	NM_005123.3
NR2F1	NM_005654.5
NR3C1	NM_001018077.1
NR5A1	NM_004959.4
NRAS	NM_002524.4
NRXN1	NM_001135659.1
NSD1	NM_022455.4
NSMF	NM_015537.4
NSUN2*	NM_017755.5
NSUN3	NM_022072.3
NT5C2	NM_012229.4
NT5C3A	NM_016489.12
NTRK2	NM_006180.4
NUBPL	NM_025152.2
NUP62	NM_153719.3
NUS1	NM_138459.3
OAT*	NM 000274.3
OCLN*	NM_002538.3
OCRL	NM 000276.3
OFDI	NM_003611.2
OGDH	NM_002541.3
OGT	NM_181672.2
OPA1	NM_015560.2:NM_130837.2
OPA3	NM 025136.3
OPHN1	NM_002547.2
OPLAH	NM 017570.4
OPTN	NM_021980.4
ORAI1	NM_032790.3
OSGEP	NM_017807.3
OTC	NM 000531.5
OTX2	NM_172337.2
OXCT1	NM_000436.3
PACS1*	NM_018026.3
PACS2	NM_001100913.2
PAFAH1B1	NM 000430.3
PAH	NM_000277.1
PAK3	NM_002578.4
PALM	NM_002579.2
PANK2	NM_153638.2
PAPSS2*	NM_001015880.1
PARK7	NM_007262.4
PARS2	NM_152268.3
PAX1	NM_006192.4
PAX4	NM 006193.2
PAX6	NM_000280.4
PC	NM 000920.3
PCBD1	NM_000281.3
PCCA	NM_000282.3
PCCB	NM_000532.4
PCDH12	NM 016580.3
PCDH19	NM_001184880.1
PCGF2	NM 007144.2
PCK1	NM 002591.3
PCK2	NM_004563.3
PCLO*	NM_033026.5
PCSK1	NM 000439.4
PDCD10	NM_145860.1
PDE10A	NM 001130690.2
PDEZA	NM_002599.4
PDE4D	NM_001104631.1
PDE6D	NM_002601.3
PDGFB	NM_002608.3
PDGFRB	NM_002609.3
PDHA1	NM_000284.3
PDHB	NM_000925.3
PDHX	NM_003477.2
PDK3	NM_001142386.2
PDP1	NM_018444.3
PDSS1*	NM 014317.4
PDSS2	NM_020381.3
PDX1	NM_000209.3
PDYN	NM_024411.4
PET100	NM_001171155.1
PEX1*	NM_000466.2
PEX10	NM_153818.1
PEX11B	NM 003846.2
PEX12	NM_000286.2
PEX13	NM_002618.3
PEX14	NM_004565.2
PEX16	NM 004813.2
PEX19	NM_002857.3
PEX2	NM_000318.2
PEX26	NM_017929.5
PEX3	NM 003630.2
PEXS	NM_001131025.1
PEX6	NM_000287.3
PEX7	NM_000288.3
PFKM	NM_000289.5
PFN1	NM_005022.3
PGAM2	NM_000290.3
PGAP1	NM_024989.3
PGAP2	NM_001256240.1
PGAP3	NM 033419.4
PCK1	NM_000291.3
PGM1*	NM 002633.2
PGM3	NM 001199917.1
PHAX*	NM_032177.3
PHEX	NM 000444.5
PHF21A	NM_001101802.1
PHF6	NM_032458.2
PHGDH	NM_006623.3
PHIP*	NM_017934.6
PHKA1	NM_002637.3
PHKA2	NM_000292.2
PHKB	NM_000293.2:NM_001031835.2
PHKG2	NM 000294.2
PHYH	NM_006214.3
PIGA	NM_002641.3
PIGB*	NM_004855.4
PIGC	NM_002642.3
PIGG	NM_001127178.2
PIGL	NM_004278.3
PIGM	NM_145167.2
PIGN	NM_176787.4
PIGO	NM_032634.3
PIGP	NM_153681.2
PIGQ	NM_004204.3
PIGT	NM_015937.5
PIGU	NM_080476.4
PIGV	NM_017837.3
PIGW	NM_178517.3
PIGY	NM_001042616.2
PIK3AP1	NM_152309.2
PIK3C2A	NM_002645.3
PIK3R2	NM_005027.3
PINK1	NM_032409.2
PITRM1	NM_001242309.1
PKD1L1*	NM 138295.3
PKHD1*	NM_138694.3
PLA2G6	NM_003560.2
PLAA	NM_001031689.2
PLCB1	NM 015192.3
PLCB4	NM_000933.3
PLD3	NM_012268.3
PLEC	NM_000445.4;NM_201378.3
PLEKHG2	NM_022835.2
PLP1	NM_000533.4
PLXNA1	NM_032242.3
PLXNA2	NM_025179.3
PMM2	NM_000303.2
PMP22	NM_000304.3
PMPCA	NM_015160.2
PMPCB	NM_004279.2
PNKD	NM_015488.4
PNKP	NM 007254.3
PNP	NM_000270.3
PNPLA2	NM_020376.3
PNPLA6	NM_006702.4
PNPLA8	NM_015723.4
PNPO	NM_018129.3
PNPT1	NM_033109.4
POFUT1	NM_015352.1
POGLUT1	NM_152305.2
POLG	NM_002693.2
POLG2	NM_007215.3
POLR1A	NM_015425.4
POLR1C	NM_203290.3
POLR1D	NM 015972.3
POLR3A	NM_007055.3
POLR3B	NM_018082.5
POMC	NM 001035256.2
POMGNT1	NM 017739.3
POMGNT2	NM_032806.5
POMK	NM_032237.4
POMT1	NM 007171.3
POMT2	NM_013382.5
POP1	NM_015029.2
POR	NM_000941.2
PPA2	NM_176869.2
PPARG	NM_015869.4
PPM1D	NM 003620.3
PPM1F	NM_014634.3
PPM1K	NM_152542.4
PPOX	NM 000309.3
PPP1CB	NM_206876.1
PPP1R12A	NM_001244990.1
PPP1R15B	NM_032833.4
PPP2CA	NM_002715.2
PPP2RIA	NM_014225.5
PPP2R5D	NM_006245.3
PPP3CA	NM_000944.4
PPT1	NM_000310.3
PQBP1	NM_005710.2
PRDM8	NM_020226.
PRDX1	NM_002574.3
PREPL	NM_006036.4
PRF1	NM_001083116.1
PRICKLE1	NM_153026.2
PRICKLE2	NM_198859.3
PRIMAT	NM_178013.3
PRKAR1A	NM_002734.4
PRKCSH	NM_002743.3
PRKDC	NM_006904.6
PRKN	NM_004562.2
PRKRA	NM_003690.4
PRMT7	NM_019023.2
PRNP*	NM_016335.4
PRODH*	NM_016335.4
PROK2	NM_144773.2
PROP	NM_006261.4
PROSC	NM_007198.3
PRPS1	NM_002764.3
PRRT2	NM_145239.2
PRUNE1	NM_021222.2
PSAP	NM_002778.3
PSAT1	NM_058179.3
PSEN1	NM_000021.3
PSEN2	NM_000447.2
PSMC3IP	NM_016556.3
PSPH*	NM_004577.3
PTCH1	NM_000264.3
PTEN*	NM_000314.4
PTFIA	NM_178161.2
PTPN11	NM_002834.3
PTPN23	NM_015466.3
PTS	NM_000317.2
PURA	NM_005859.4
PUS1	NM_025215.5
PUS3	NM_031307.3
PYCR2	NM_013328.3
PYGL	NM_002863.4
PYGM	NM_005609.3
PYROXD1	NM_024854.3
QARS	NM_005051.2
QDPR	NM_000320.2
QRSL1	NM_018292.4
RAB11A	NM_004663.4
RAB11B	NM_004218.3
RAB18	NM_021252.4
RAB23	NM_183227.2
RAB3GAP1	NM_012233.2
RAB3GAP2	NM_012414.3
RAD21	NM_006265.2
RAF1	NM_002880.3
RAI1	NM_030665.3
RALA	NM_005402.3
RANBP2*	NM_006267.4
RAPSN	NM_005055.4
RARS*	NM_002887.3
RBCK1	NM_031229.3
RBFOX1	NM_145891.2
RBFOX3	NM_001082575.2
RBM10	NM_005676.4
RBPJ	NM_005349.3
REEP1	NM_022912.2
REEP2	NM_001271803.1
RELN	NM_005045.3
REPS1	NM_001286611.1
RERE*	NM_012102.3
RFT	NM_052859.3
RFX6	NM_173560.3
RHOBTB2	NM_001160036.1
RIN2	NM_018993.3
RINT1	NM_021930.4
RIT1	NM_006912.5
RMND1	NM_017909.3
RNASEH1	NM_002936.4
RNASEH2A	NM_006397.2
RNASEH2B	NM_024570.3
RNASEH2C	NM_032193.3
RNASET2	NM_003730.4
RNF13*	NM_007282.4
RNF216*	NM_207111.3
ROGDI	NM_024589.2
RORB	NM_006914.3
RPGRIPIL	NM_015272.2
RPIA	NM_144563.2
RPLIT	NM_000975.3
RPLS	NM_000969.3
RPN2	NM_002951.4
RPS28	NM_001031.4
RPS6KA3	NM_004586.2
RPS6KC1	NM_012424.4
RRM2B	NM_015713.4
RSPO1	NM_001038633.3
RTN2	NM_005619.4
RTTN*	NM_173630.3
RUSC2	NM_001135999.1
RXYLT1	NM_014254.2
RYR1	NM_000540.2
SACS	NM_014363.5
SAMDSL	NM_152703.4
SAMHD1	NM_015474.3
SARIB*	NM_001033503.2
SARS2	NM_017827.3
SATB2	NM_015265.3
SCSD	NM_006918.4
SCARB2	NM_005506.3
SCM	NM_144643.3
SCN1A	NM_001165963.1
SCN1B	NM_199037.3;NM_001037.4
SCN2A	NM_021007.2
SCN3A	NM_006922.3
SCN4A	NM_000334.4
SCN5A	NM_198056.2
SCN8A	NM_014191.3;NM_001330260.1
SCN9A	NM_002977.3
SCO1	NM_004589.3
SCO2	NM_005138.2
SCP2	NM_002979.4
SCYL1	NM_020680.3
SDCCAG8	NM_006642.3
SDHA*	NM_004168.3
SDHAF1	NM_001042631.2
SDHB	NM_003000.2
SDHC*	NM_003001.3
SDHD	NM_003002.3
SEC23A	NM_006364.3
SEC23B	NM_006363.4
SEC24D	NM_014822.3
SEC63*	NM_007214.4
SELENON*	NM_020451.2
SEMA3A	NM_006080.2
SEPSECS	NM 016955.3
SERAC1	NM_032861.3
SERPINA1*	NM_000295.4
SERPINI1	NM_005025.4
SETBP1	NM_015559.2
SETD2	NM_014159.6
SETD5	NM_001080517.2
SETX	NM_015046.5
SF3B4	NM_005850.4
SFXN4	NM_213649.1
SGCA	NM 000023.2
SGCB	NM_000232.4
SGCD	NM_000337.5
SCCE	NM 003919.2
SGCG	NM_000231.2
SGSH	NM_000199.3
SH2B1	NM_001145795.1
SH3TC2	NM_024577.3
SHH	NM_000193.2
SHOC2	NM_007373.3
SHPK	NM_013276.2
SIK1*	NM_173354.3
SIL1	NM_022464.4
SIM1	NM 005068.2
SIN3A	NM_001145358.1
SIRT1	NM_012238.4
SIX3	NM_005413.3
SLC10A2	NM_000452.2
SLC10A7	NM_001300842.2
SLC12A1	NM_000338.2
SLC12A2	NM_001046.2
SLC12A3	NM_000339.2
SLC12A5	NM_020708.4
SLC12A6	NM 133647.1
SLC13A3	NM_022829.5
SLC13A5	NM_177550.4
SLC16A1	NM_003051.3
SLC16A2	NM_006517.4
SLC17A5	NM_012434.4
SLC18A2	NM_003054.4
SLC18A3	NM 003055.2
SLC19A1	NM_194255.2
SLC19A2	NM_006996.2
SLC19A3	NM_025243.3
SLC1A2	NM_004171.3
SLC1A3	NM_004172.4
SLC1A4	NM 003038.4
SLC20A2	NM_006749.4
SLC22A5	NM_003060.3
SLC25A1	NM_005984.4
SLC25A12	NM_003705.4
SLC25A13	NM_014251.2
SLC25A15	NM_014252.3
SLC25A19	NM_021734.4
SLC25A20	NM_000387.5
SLC25A21	NM_030631.3
SLC25A22	NM_024698.5
SLC25A26*	NM_001164796.1
SLC25A3	NM_005888.3
SLC25A32	NM 030780.4
SLC25A38	NM_017875.2
SLC25A4	NM_001151.3
SLC25A42	NM 178526.4
SLC25A46	NM_138773.2
SLC26A2	NM_000112.3
SLC27A5	NM_012254.2
SLC2A1	NM_006516.2
SLC2A2	NM_000340.1
SLC30A10	NM 018713.2
SLC33A1	NM 004733.3
SLC34A1	NM_003052.4
SLC34A3	NM_080877.2
SLC35A1	NM 006416.4
SLC35A2	NM_001042498.2
SLC35A3	NM_012243.2
SLC35C1	NM_018389.4
SLC35D1	NM_015139.2
SLC37A4	NM_001164277.1
SLC39A14	NM_001128431.2-NM_015359.5
SLC39A8	NM_022154.5
SLC3A1	NM_000341.3
SLC46A1	NM_080669.5
SLC51B	NM_178859.3
SLC52A1	NM_017986.3
SLC52A2	NM_024531.4
SLC52A3	NM 033409.3
SLC5A1	NM_000343.3
SLC5A7	NM _021815.2
SLC6A1	NM 003042.3
SLC6A19	NM_001003841.2
SLC6A3	NM_001044.4
SLC6A5	NM 004211.3
SLC6A8	NM 005629.3
SLC6A9	NM_201649.3
SLC7A13	NM_138817.2
SLCTA7	NM_001126106.2
SLC7A9	NM_014270.4
SLC9A1	NM_003047.4
SLC9A6*	NM_006359.2
SLC9A7	NM_001257291.1
SMARCA2*	NM_003070.4
SMARCA4	NM_001128849.1
SMARCB1	NM 003073 3
SMARCE1	NM_003079.4
SMC1A	NM_006306.3
SMC3	NM 005445.3
SMCHD1	NM_015295.2
SMN1	NM 000344.3
SMN2	NM_017411.3
SMPD1	NM_000543.4
SMPX	NM 014332.2
SMS	NM_004595.4
SNAP25	NM_130811.2
SNAP29	NM 004782.3
SNCA	NM 000345.3
SNIPI1	NM 024700.3
SNORD118*	NR_033294.1
SNRPB	NM 198216.1
SNX14*	NM_153816.5
SNX27	NM 030918.5
SOD1	NM 000454.4
SON	NM_032195.2
SOS1	NM 005633.3
SOS2	NM 006939.2
SOX10	NM 006941.3
SOX11	NM 003108.3
SOX2	NM 003106.3
SOX3	NM 005634.2
SOX9	NM 000346.3
SPART	NM 015087.4
SPAST	NM_014946.9
SPATAS	NM 145207.2
SPECC1L	NM 015220.4
SPEG	NM 005876.4
SPG11	NM 025137.3
SPG21	NM_016630.6
SPG7	NM_003119.3
SPR	NM_003124.4
SPRED1	NM_152594.2
SPRY4	NM_030964.3
SPTAN1	NM_001130438.2
SPTBN2	NM 006946.2
SQSTM1	NM_003900.4
SRA1	NM_001035235.3
SRCAP	NM 006662.2
SRD5A2	NM 000348.3
SRD5A3	NM 024592.4
SRY	NM_003140.2
SSR3	NM 001308197.1
SSR4	NM 001204526.1
ST3GAL3	NM_006279.3
ST3GAL5	NM_003896.3
STAC3	NM_145064.2
STAG1	NM 005862.2
STAG2	NM_001042749.2
STAMBP	NM 006463.4
STAR	NM 000349.2
STAT1	NM 007315 .3
STAT2	NM 005419.3
STIL	NM_003035.2
STIM1	NM 003156.3
STN1	NM 024928 .4
STRADA	NM 001003787.2
STT3A	NM 001278503.1
STT3B	NM_178862.2
STUB1	NM 005861.3
STX11	NM 003764 .3
STX1B	NM 052874.4
STXBP1	NM 003165 .3
STYRP2	NM 006919. 3
SUCLA2	NM 003850.2
SUCLG1	NM 002849. 2
SUCIG2	NM 001177599.1
SUCCT	NM 024728.2
SUMF1	NM_182760.3
SUOX	NM_000456.2
SURF1	NM_003172.3
SYN1	NM_133499.2
SYNE1	NM 033071.3
SYNGAP1	NM_006772.2
SYNJ1	NM 003895.3
SYT2	NM_177402.4
SZT2	NM 015284.3
TAC3	NM 013251.3
TACO1	NM_016360.3
TACR3	NM 001059.2
TAF1	NM_004606.4
TAF2*	NM_003184.3
TAF6	NM 005641.3
TALDO1	NM_006755.1
TANGO2	NM_152906.6
TARDBP	NM 007375.3
TARS2	NM 025150 4
TAT	NM 000353.2
TAX1BP3	NM_014604.3
TAZ	NM 000116.4
TBC1D20	NM_144628.3
TRC1D24	NM 001199107.1
TBC1D7	NM 001143965.3
TBCD	NM 005993.4
TRCE*	NM 003193.4
TBCK	NM 001163435.2
TBK1	NM 013254.3
TBLIXR1	NM 024665.4
TBX1	NM 0806471
TRY19*	NM 005149.2
TCAP	NM 003673.3
TCF20	NM 005650.3
TCF4	NM 001083962.1
TCN1	NM 001062.3
TCN2	NM 000255.2
TCOF1	NM 001135243.1
TCTN1	NM 001082538.2
TCTN2	NM_024809.4
TCTN3	NM_015631.5
TECPR2	NM_014844.3
TELO2	NM_016111.3
TFAM	NM_003201.2
TFG	NM_006070.5
TFR2	NM_003227.3
TGDS	N 014305.3
TGIF1	NM 173208.2
TGM6	NM_198994.2
TH	NM_199292.2
THAP1	NM_018105.2
THAP11	NM _020457.2
TIA1	NM_022173.2
TIMM50	NM 001001563.3
TIMM8A	NM_004085.3
TIMMDC1	NM_016589.3
TJP2	NM 004817.3
TK2	NM_004614.4
TM4SF20*	NM_024795.4
TMEM106B	NM_018374.3
TMEM126A	NM 032273.3
TMEM126B	NM 018480.4
TMEM138	NM_016464.4
TMEM165	NM 018475.4
TMEM199	NM_152464.2
TMEM216	NM_001173990.2
TMEM231	NM_001077416.2
TMEM237	NM_001044385.2
TMEM240	NM_001114748.1
TMEM67	NM_153704.5
TMEM70	NM_017866.5
TMTC3	NM_181783.3
TNK2	NM_001010938.1
TNNT1	NM_003283.5
TNPO3	NM_012470.3
TOE1	NM_025077.3
TOP1MT	NM_052963.2
TOP3A	NM_004618.4
TOR1A	NM_000113.2
TOR1AIP1	NM_001267578.1
TP53RK	NM_033550.3
TPI1	NM_000365.5
TPK1	NM_022445.3
TPM2	NM_003289.3
TPM3*	NM_152263.3
TPP1	NM 000391.3
TRAK1	NM_001042646.2
TRAP1	NM_016292.2
TRAPPC11	NM_021942.5
TRAPPC12	NM_001321102.1
TRAPPC2	NM_001011658.3
TRAPPC3	NM 001270894.1
TRAPPC6B	NM 001079537.1
TRAPPC9	NM_031466.7
TREM2	NM_018965.3:NM_001271821.1
TREX1	NM_033629.4
TRIM32	NM_012210.3
TRIM8	NM_030912.2
TRIP11	NM_004239.4
TRIT1	NM_017646.5
TRMT10A	NM_152292.4
TRMT10C	NM_017819.3
TRMT5	NM_020810.3
TRMU	NM_018006.4
TRNT1	NM_182916.2
TRPC3	NM_001130698.1
TRPM6	NM_017662.4
TRRAP	NM_003496.3
TSC1*	NM 000368.4
TSC2	NM 000548.3
TSEN2	NM_025265.3
TSEN34	NM_024075.4
TSEN54	NM_207346.2
TSFM*	NM_001172696.1
TSPYL1	NM_003309.3
TSR2	NM 058163.2
TTBK2	NM_173500.3
TTC19	NM_017775.3
TTC21B	NM_024753.4
TTC26	NM_024926.3
TTC8	NM_198309.3
TTN*	NM_001267550.2
TTPA	NM_000370.3
TTR	NM_000371.3
TUBA1A	NM 006009.3
TUBA8	NM_018943.2
TUBB2A*	NM_001069.2
TUBB2B	NM_178012.4
TUBB3	NM_006086.3
TUBB4A	NM_006087.3
TUBG1*	NM_001070.4
TUBGCP6	NM_020461.3
TUFM	NM_003321.4
TUSC3	NM_006765.3
TWIST1	NM_000474.3
TWIST2	NM_057179.2
TWNK	NM_021830.4
TXN2	NM_012473.3
TYMP	NM 001953.4
TYROBP	NM_003332.3
UBAS	NM_024818.4
UBE2A	NM_003336.3
UBE3A	NM_130838.1
UBE3B*	NM_130466.3
UBQLN2	NM_013444.3
UBR1	NM_174916.2
UCHL1	NM_004181.4
UCP2	NM_003355.2
UCP3	NM_003356.3
UFM1	NM_001286704.1
UGT1A1	NM_000463.2
UMOD	NM_003361.3
UMPS	NM 000373.3
UNC13D	NM_199242.2
UNC80	NM 032504.1
UPB1	NM_016327.2
UQCC2	NM_032340.3
UQCC3	NM_001085372.2
UQCRB	NM_006294.4
UQCRC2	NM_003366.3
UQCRQ	NM 014402.4
UROD	NM_000374.4
UROS	NM_000375.2
USP53*	NM_019050.2
USP7	NM 003470.2
USP9X	NM 001039590.2
UTP4	NM_032830.2
VAC14	NM_018052.3
VAMP1	NM_014231.3
VAPB	NM 004738.4
VARS2	NM 001167734.1
VCP	NM_007126.3
VDR	NM_001017535.1
VIPAS39	NM 022067.3
VLDLR	NM_003383.4
VMA21	NM_001017980.3
VPS11	NM_021729.5
VPS13A*	NM_033305.2
VPS13B	NM 017890.4
VPS13D	NM_015378.3
VPS33A	NM_022916.4
VPS33B	NM_018668.4
VPS35	NM_018206.4
VPS37A	NM_152415.2
VRK1	NM 003384.2
WARS2	NM_015836.3
WASHC5	NM 014846.3
WDPCP	NM_015910.5
WDR11	NM 018117.11
WDR45	NM 007075.3
WDR62	NM_001083961.1
WDR73	NM_032856.3
WDR83OS	NM_016145.3
WFS1	NM_006005.3
WHSC1	NM_133330.2
WNT4	NM_030761.4
WNT9B	NM_003396.2
WT1	NM_024426.4
WWOX	NM 016373.3
XDH	NM_000379.3
XK	NM_021083.3
XPNPEP3	NM_022098.3
XPR1	NM_004736.3
XYLT1	NM 022166.3
XYLT2	NM 022167.3
YARS	NM_003680.3
YARS2	NM_001040436.2
YME1L1	NM_139312.2
YWHAE	NM_006761.4
YWHAG	NM_012479.3
ZBTB18	NM_205768.2
ZBTB20	NM_001164342.2
ZC4H2	NM 018684.3
ZDHHC9	NM_016032.3
ZEB2	NM_014795.3
ZFP57	NM_001109809.2
ZFPM2	NM_012082.3
ZFR	NM_016107.3
ZFYVE26	NM_015346.3
ZIC1	NM_003412.3
ZIC2	NM_007129.3
ZICA	NM 001168378.1
ZMIZI	NM 020338.3
ZMYND11	NM_006624.5
ZNF143	NM_003442.5
ZNF335	NM_022095.3
ZNF423	NM_015069.3
ZSWIM6*	NM 020928.1
